# Supplementary material for: The use of protein supplements in children with cerebral palsy: A scoping literature review
Source: PLoS One. 2025 May 8;20(5):e0322730. doi: 10.1371/journal.pone.0322730 (PMC12061159; doi:10.1371/journal.pone.0322730)
Supplement: S6 File — (XLSX) [file pone.0322730.s006.xlsx]

## Sheet: Blad1
S6 File: Data extraction chart, providing a detailed overview of the studies included in the scoping review.
Article	https://clinicaltrials.gov/study/NCT02177942?term=NCT02177942&rank=1#study-plan	Clinical (BMI and MRI) and Biochemical (Adiponectin, Leptin, TNF-α, and IL-6) Effects of High-Intensity Aerobic Training with High-Protein Diet in Children with Obesity following COVID-19 Infection	Effect of a multicomponent nutritional supplement on functional outcomes for Duchenne muscular dystrophy: A randomized controlled trial	Effect of a nutritional supplementation on growth and body composition in short and lean preadolescent boys: A randomised, double-blind, placebo-controlled study	The effect of a nutritional supplement on growth and body composition in short and lean preadolescent boys following one-year of intervention	Effects of Milk Protein and Vitamin D on Children's Growth and Health (clinicaltrials.gov) -> Effects of high dairy protein intake and vitamin D supplementation on body composition and cardiometabolic markers in 6-8-y-old children-the D-pro trial (publicatie)	Vitamin D supplementation and increased dairy protein intake do not affect muscle strength or physical function in healthy 6–8-year-old children: the D-pro randomized trial	Enteral Protein Supplementation in Critically Ill Children: A Randomized Controlled Pilot and Feasibility Study	Food supplements have a positive impact on weight gain and the addition of animal source foods increases lean body mass of Kenyan schoolchildren	Impact of Individualized Diet Intervention on Body Composition and Respiratory Variables in Children With Respiratory Insufficiency: A Pilot Intervention Study	Lack of functional benefit with glutamine versus placebo in Duchenne muscular dystrophy: A randomized crossover trial	Leucine Supplementation Increases Muscle Strength and Volume, Reduces Inflammation, and Affects Wellbeing in Adults and Adolescents with Cerebral Palsy	Study on the Improvement of Health and Nutrition Status After a 12-week Protein-Rich Supplementation Regimen in Children and Adolescents With Brain Lesions Disorder	Nutritional support in children with end-stage liver disease: a randomized crossover trial of a branched-chain amino acid supplement	The effect of high-dose enteral glutamine on the incidence and severity of mucositis in paediatric oncology patients	Effects of Growth Hormone and Nutritional Therapy in Boys with Constitutional Growth Delay: A Randomized Controlled Trial	Effect of Yoga or Physical Exercise on Muscle Function in Rural Indian Children: A Randomized Controlled Trial	Physical training and high-protein diet improved muscle strength, parent-reported fatigue, and physical quality of life in children with Pompe disease
Article characteristics
Type of article or study	Randomised Controlled Trial (Double blind)	Randomised Controlled Trial (Single blind)	Randomised Controlled Trial (Double blind, cross-over)	Randomised Controlled Trial (Double blind)	Observational analytic	Randomised Controlled Trial	Randomised Controlled Trial	Randomized controlled trial	Randomized control trial	Observational analytic	Randomized controlled trial (Double blind, cross-over)	Randomized controlled trial	Observational analytic	Randomized controlled trial (cross-over)	Observational analytic	Randomized controlled trial	Randomized controlled trial	Randomized controlled trial (semi cross-over)
Country of origin	India	Saudi Arabia	Australia	Israel	Israel	Denmark	Denmark	Brazil	Kenya	United States	France	United Kingdom	South Korea	Australia	United Kingdom	United States	India	The Netherlands
Year	2019	2022	2021	2021	2022	2022	2022	2018	2003	2015	2009	2021	2022	1992	2009	2011	2023	2023
First author	?; Study Director: GlaxoSmithKline (GSK) Clinical Trials	Gopal Nambi	Zoe E. Davidson	Naama Fisch Shvalb	Michal Yackobovitch-Gavan	Line Thams	Line Thams	Daniela B. Hauschild	Monika Grillenberger	Enid E. Martinez	Elise Mok	Nicola Theis	Hyeji Yoon	Simon E Chin	E Ward	Joan C. Han	Sonal Kasture	L. E. Scheffers
Last Author	?	Fayaz Khan	Helen Truby	Michal Yackobovitch-Gavan	Naama Fisch Shvalb	Camilla T Damsgaard	Mette Hansen	Yara M. F. Moreno	Clive E. West	Nilesh M. Mehta	Régis Hankard	Mark Waldron	Yoo Kyoung Park	Russell Strong	SV Picton	Nelly Mauras	Vaman Khadilkar	L. E. van den Berg
Sponsor (Yes/No)	Yes (GlaxoSmithKline)	No	No	Yes (NG Solutions)	Yes (NG Solutions)	No	No	No	No	No	No	No	No	No	No	No	No	No
Participant characteristics
Population/Patient group	Healthy children, with Bosy Mass Index for age between <+1 standard deviation to > -2 standard deviation	4-week post-COVID-19 obese male children	Ambulant children with Duchenne muscular dystrophy	Healthy, short and lean prepubertal boys referred to the pediatric endocrinology unit	Healthy, short and lean prepubertal boys referred to the pediatric endocrinology unit	Healthy children living in Denmark (with white skin)	Healthy children living in Denmark (with white skin)	Critically ill children admitted at the pediatric intensive care unit for at least 48 hours	Kenyan school children (in class 1)	Children With Respiratory Insufficiency (on mechanical ventilatory support for at least 12 hours)	Ambulant children with Duchenne muscular dystrophy	Adolescents and young adults with spastic cerebral palsy	Patients with severe disabilities due to brain lesion disorder who reside in Korea	Children with end-stage liver disease awaiting transplantation	Children and adolescents undergoing treatment of paediatric malignancy	Boys with short stature, but no growth hormone deficiency (followed up at the endocrinological department of Pediatric Endocrine Clinics in Jacksonville, Florida)	Healthy rural Indian children	Children and adolescents with a diagnosis of infantile Pompe disease
Age cathegory	36-65 months	5-12 years	5-13 years	≥10 years	≥10 years	6-8 years old	6-8 years old	1 month-14 years	class 1 (median age 7.1 years)	1 month-17 years	2-10 years	12–25 years	8–19 years	0.5-6.75 years	2-21 years	7-11 years	6-11 years	6-18 years
Gender (Male/Female)	Both	Male	Male	Male	Male	Both	Both	Both	Both	Both	Male	Both	Both	Both	Both	Male	Both	Both
Number of included participants	528 (363 completed study)	76 (72 completed study)	36 (27 completed study)	158 (126 completed study)	98 (79 completed study)	200 (184 commpleted study)	200 (183 completed study)	25 (22 completed study)	554 (498 completed study)	20 (16 completed study)	30 (30 completed study)	24 (19 completed study)	90 (46 completed study)	19 (12 completed first arm, 10 completed second arm)	76 (50 completed study)	20 (20 completed study)	232 (213 completed study)	14 (14 completed study)
Control group (Yes/No)	Yes	Yes	Yes	Yes	No (open-labeled phase)	Yes	Yes	Yes	Yes	No	Yes	Yes	No	Yes (cross-over)	Yes (Patients as own control)	Yes	Yes	Yes (cross-over)
Intervention characteristics
Type of supplements used	Protein powder and micronutrients	High-protein diet (both animal and vegetable proteins) (in combination with physical exercise: high-intensity aerobic training and strength training)	Enhanced supplement: “milk shake” plus capsules/tablets	Nutritional supplementation formula	Nutritional supplementation formula	High protein yoghurt and vitamin D tablets	High protein yoghurt and vitamin D tablets	Polymeric or oligomeric whey protein modules	Isocaloric food supplements containing meat, milk or extra fat	Protein intake was adjusted, as required, to meet the ASPEN age-based recommendations via a modified diet.	Oral L-Glutamine	L-Leucine (Bulk Powders, Sports Supplements Ltd.)	Protein nutrient drink	Branched-chain amino acid enriched nutritional supplement	Glutamine	Liquid nutrition supplement (PediaSure, 237 kcal and 7 g protein/8 ounces can)	Protein-rich snack (in combination with yoga or physical exercise (core and lower limb strengthening exercises))	High-protein diet (in combination with physical exercise: muscle endurance exercises, core stability exercises, and personalized aerobic training)
Duration of use	6 months	8 weeks	20 weeks - 2 weeks wash-out (and cross-over) - 20 weeks	6 months	6 months	24 weeks (range: 21–26 weeks)	24 weeks (range: 21–26 weeks)	Variable (until discharge)	18 months	12 weeks	4 months followed by 4 months placebo, with 1 month wash-out (or vica versa)	10 weeks	12 weeks	8 weeks (28 days - cross-over - 28 days)	7 days	6 months (+ 12 months combined with Growth hormone)	6 months	12 weeks
Dosage of use	At recommended dietary allowance levels	1.1-1.2 g/kg protein/ideal body weight/day (>1g/kgaBodyWeight/d)	887kJ dietary energy with Standard supplement plus 5g creatine monohydrate, 0.6 g/kg fat free mass glutamine and 38 mg/kg/day bhydroxy-b-methylbutyrate), for 20 weeks (followed by 2 weeks wash-out and 20 weeks standard supplement, or vica versa)	25% of the recommended dietary reference intake for calories (the total daily amount was based on target nutritional needs for weight and height in the 50th percentile for age and gender and a low activity level of 570 kcal per recommended daily portion size), high protein (whey; 25% of calories; 36 g), 64 g carbohydrates, 19 g fat, and added vitamins and minerals (40–100% of the recommended dail…	25% of the recommended dietary reference intake for calories (the total daily amount was based on target nutritional needs for weight and height in the 50th percentile for age and gender and a low activity level of 570 kcal per recommended daily portion size), high protein (whey; 25% of calories; 36 g), 64 g carbohydrates, 19 g fat, and added vitamins and minerals (40–100% of the recommended dail…	Substitution of 260 g/d milk or yogurt in their diet with 1) high-protein yogurt, and 2) daily tablets with 25+/-2 μg vitamin D3. The High-protein yogurts were low-fat “skyr” with a protein content of 9–11 g/100 g.	Substitution of 260 g/d milk or yogurt in their diet with 1) high-protein yogurt, and 2) daily tablets with 25+/-2 μg vitamin D3. The High-protein yogurts were low-fat “skyr” with a protein content of 9–11 g/100 g.	Variable (age-based protein goals, recommended by 2009 ASPEN guidelines)	1050-1255 kJ/serving	In subjects who were underfed (average energy intake:measured energy expenditure, < 90%) or overfed (average energy intake:measured energy expenditure, > 110%), energy prescription was modified to meet 90−110% of the measured energy expenditure.	0.5 g/kg/d	192 mg L-leucine/kg body mass, with ≤15 g (mean ± standard deviation: 12.4 ± 2.2 g)	1 package of protein nutrient drink contains (125ml): protein 8 g ; animal protein 6: plant protein 4, leucine 1,000 mg, vitamin D 10 µg, calcium 290 mg. Children aged 8-11 years consumed 1 pack, children aged 12-19 years consumed 2 packs.	85-100 mL/kg depending on the patient's age. 2 isoenergetic and isonitrogenous nutritional formulas are compared (differing only in Branched-chain amino acid content): Intervention group received a modular formulation with equal carbohydrate and long- and medium-chain fat contents, containing a BCAA-enriched nutritional supplement (Ge_x0002_neraide, Scientific Hospital Supplies, Liverpool, UK) wi…	0.65 g/kg	110% recommended daily allowance of energy intake, adjusted for catch-up growth on the basis of the subject’s ideal body weight (50th percentile weight-for-height)	The ingredients of the ladoo used in this study were roasted groundnuts, roasted sesame seeds, fresh dates, skimmed milk powder, and powdered cane sugar. Mean values of nutrients were 148 kcal energy, 7 g protein, 4 g fat, 22 g carbohydrates, 6 mg of iron, and 226 mg of calcium, per serving.	Recommended caloric intake per day, a personalized high protein diet of 2 g/kg a day, and a brochure regarding healthy diet in children
Timing of administration	2x per day, without further specification	During meals	?	1x per day 1 sachet, After dinner	1x per day 1 sachet, After dinner	During a meal	During a meal	2x per day, before standard EN therapy	At 9:30 a.m (during first school break)	?	1x per day in the morning	Throughout the day	?	Feeding moments	1x per day at day 1 of chemotherapy and administered every day during 7 days	1x per day	1x per day, 6 days per week	1x per day
Form of administration	30 grams of cereal beverage powder with protein and added micronutrients, made up to 100ml drink using lukewarm water	High protein foods	Supplements were dissolved in protein shake (milk_x0002_shake: 22 g whey protein isolate with 250 ml skim milk), multivi_x0002_tamin capsules (Blackmores Kids Multi), vitamin D capsules (Blackmores Vitamin D3, 2000 IU) and fish oil capsules (Blackmores Kids Fruity Fishies™, 1050 mg U 3 triglycerides)	Powder added to water	Powder added to water	Enriched yoghurt (skyr) - tablet	Enriched yoghurt (skyr) - tablet	Protein module diluted in water and infused by syringe	Supplement was mixed into githeri (local dish). For the milk, it was served after the consumption of githeri.	Feedings (gastrostomy, jejunostomy, or oral)	Powder mixed with water or yoghurt	Dissolved with 300 mL water and ∼50 mL fruit concentrate (Robinsons Orange Squash, Britvic Soft Drinks)	Drink	Nasogastric tube	Orally (mixed with water and flavoured with fruit cordial) or via an enteral feeding tube if one had been inserted	Drink	Ladoo (local sweet snack)	?
Control characteristics
Supplementation	Control beverage powder (Low protein and no added micronutrients)	Regular physical activities and dietary patterns	Standard supplement: 1017kJ dietary energy with 22g whey protein isolate with 250ml skim milk, multivitamin capsules, vitamin D capsules and fish oil capsules (1050 mg U 3 triglycerides)	Placebo (relatively low in energy and protein, without added vitamins and minerals)	Not applicable	Normal-protein (3.5g protein/100g) yogurts and placebo tablets	Normal-protein (3.5g protein/100g) yogurts and placebo tablets	Protein goal and advancement strategy prescribed by the local dietitia, without interference from the researchers	No supplement	Not applicable	Placebo (maltodextrin)	Placebo (300mL water and 50mL fruit concentrate drink)	Not applicable	Standard formula: whey-based semi elemental nutritionally complete formulation (Alfaré, Nestlé, Vevey, Switzerland) with 21% of the total protein as BCAAs, slightly modified with added maltodextrin (Polyjoule, Sharpe Laboratories Pty Ltd, Ermington, Australia) to provide 1 kcal/ ml and 31 g protein per L.	No supplement	No supplement first 6 months, followed by 12 months growth hormone	All three groups received the same protein-rich snack, but there was a difference in the exercise component between the three groups)	Regular physical activities and dietary patterns
Outcome characteristics
Primary outcome parameter	Change from baseline in short term memory	Body Mass Index percentile	6-min walk distance and community ambulation (measured via StepWatch™ Activity Monitoring)	Anthropometric assessment (weight, height, Body Mass Index), Body composition (via Bioelectrical impedance analysis: muscle mass, fat free mass, fat mass, fat mass percentage), Tanner stage, safety of the intervention, Dietary intake	Anthropometric assessment (weight, height, Body Mass Index), Body composition (via Bioelectrical impedance analysis: muscle mass, fat free mass, fat mass, fat mass percentage), Tanner stage, safety of the intervention, Dietary intake	Bone mineral density (other publication)	Muscle strength and physical function	Difference in daily protein delivery and nitrogen balance	Weight, mid-upper-arm circumference, triceps skinfold thickness and subscapular skinfold thickness	Change in nutritional variables (Via antropometry and Bioelectrical impedance analysis: weight, Weight for age z score, height, Lean body mass percentage, and Fat mass percentag) and change in the respiratory variables (minute ventilation and volumetric Co2 production), between the pre and postintervention assessments	Change in walking speed (m/s)	Muscle strength (via dynamometer) and muscle volume of the elbow flexors (via 3DfUS), C-reactive protein and wellbeing	Dietary intake ( 24-hour dietary recall), height, weight, Body Mass Index, skeletal muscle mass, fat free mass and body fat mass (via Bioelectrical impedance analysis)	Height, weight, Triceps and subscapular skinfold thicknesses (via a Harpenden skinfold caliper), mid-upper arm circumferences (via nonstretch measuring tape), total body potassium, liver function, biochemistry indices, hematology indices, Vitamins A and E and 1-hydroxyvitamin D and 1,25 dihydroxyvitamin D, Vitamin D, essential fatty acid, zinc and selenium concentrations	Symptoms of nausea, vomitng, diarrhea, mucositis, abdominal pain	Weight, Height and lean body mass (via Dual-energy X-ray absorptiometry scan) at 6 and 12 months	Muscle function (Maximum power, maximum voluntary force, and grip strength)	Exercise capacity
Secondary outcome parameter	Weight, Height, Body Mass Index, Triceps skin fold, Mid Upper Arm Circumference, Arm Muscle Area and Arm Fat Area, Number of Ill Days, Problem Solving	Muscle cross-sectional area (measured via MRI), biochemical markers	Anthropometric measures (weight, height, Body Mass Index), body composition (via Dual-energy X-ray absorptiometry scan: total mass, fat mass, lean mass, total body bone mineral density), activity limitations (via ACTIVLIM questionnaire), quality of life ( via PedsQL-core) and neuromuscular modules	?	?	Anthropometry (weight, height, Body-Mass Index, waist circumference), body composition (via Dual-energy X-ray absorptiometry scan; Fat mass, Fat mass index, Fat-free mass, Fat-free mass index), blood pressure, blood sampling.	Lean mass (via Dual-energy X-ray absorptiometry scan )	Mortality, nosocomial infection, hospital and PICU length of stay, and duration of mechanical ventilation, nutritional status (Weight, length/height, mid-upper arm circumference, and triceps skinfold thickness), Phase angle (via Bioelectrical impedance analysis)	?	?	Change in the following variables: 2-Minute walking test, work, power, body composition (via Bioelectrical impedance analysis and Dual-energy X-ray absorptiometry: fat mass, fat free mass, muscle mass), muscle mass (24-h urinary creatinine excretion), serum creatine phospho-kinase (a non-specific indicator of sarcolemmal integrity), urinary excretion of 3-methyl-histidine/creatinine ratio (a mark…	Fat and carbohydrate oxidation and resting energy expenditure and Body composition (via subscapular and triceps skinfolds)	?	?	Plasma ammonia and glutamine levels, weight, height, percentage weight/height and mid upper arm circumference	Weight, Height and lean body mass (via Dual-energy X-ray absorptiometry scan) at 18 months, Predicted adult height, Total energy expendature, blood samples (insulin-like growth factor 1, insulin-like growth factor binding protein 3, pre-albumin, transferrin, acylated (active) ghrelin, fasting insulin, glucose, and lipid profile), Hormones and growth factors (via radioimmunoassay)	Height (Seca 213), body mass, and composition (using bioelectrical impedance analysis Tanita Body Composition Analyzer [Model BC-420MA]), Body mass index. z scores for age for height, weight, body mass index, muscle percentage, and fat percentage were computed.	Muscle strength, core stability, motor function, physical activity levels, quality of life, fatigue, fear of exercise, caloric intake, energy balance, body composition (skinfold and BOD POD), and safety.
Side effects	No relevant side effects	?	No relevant side effects	Adverse events were reported at 3 and 6 months and included mild gastrointestinal symptoms reported by 18 participants—13/70 formula-treated and 5/66 placebo-treated (p = 0.059). The distribution of adverse events was not statistically different between the formula-treated and placebo-treated participants (p = 0.183). No laboratory adverse events were found in haemoglobin levels, serum chemistry,…	Clinical adverse events included mild gastrointestinal symptoms after consumption of the formula, as reported by seven participants: sporadic stomachache (n = 3), nausea (n = 2), constipation (n = 1), and “feeling full” (n = 1). No laboratory adverse events were found in hemoglobin levels, serum chemistry, lipid profile, and urinalysis. No serious adverse events were reported during the study.	No	No	No relevant side effects	?	No	No relevant side effects	?	?	No relevant side effects	No relavent side effects	?	Unrelated adverse events (fever, respiratory tract infections, etc) were reported in children of all groups without any significant differences in occurrence. No serious adverse events were reported.	Plasma creatine kinase (CK) did not change after the intervention. Patients did not complain about abnormal muscle strain (lasting for >2 days after training). One adverse event was reported by a physiotherapist. During one of the training sessions a classic infantile Pompe fell, she did not have any injuries besides a bump on her head.
Result characteristics
Statistical analysis (Yes/No)	Yes	Yes	Yes	Yes	Yes	Yes	Yes	Yes	Yes	Yes	Yes	Yes	Yes	Yes	Yes	Yes	Yes	Yes
Results muscle outcomes (summary)	Change from baseline to 6 months (mean (standard deviation)): intervention vs control: Mid-Upper-Arm Circumference: 0.55(1.131) vs 0.57(1.016), Arm Muscle Area: 1.34(2.770) vs 1.39(2.509). Test for significance not reported.	Statistically significant difference (p < 0.001) in Muscle cross-sectional area (arm, thigh and calf) between Group A (high-protein) and Group B (control) at baseline, at 8 weeks, and at 6 months. The pre-intervention measure of Muscle cross-sectional area values did not report any statistical change (p>0.05), but at 8 weeks, mid-arm cross-sectional area (10.8) (CI 95% 8.51 to 13.08), mid-thigh c…	There were no clear patterns regarding the effect of the Enhanced supplement on lean mass (p=0.33) and lean mass percentage (p=0.18). There was, however, a decrease in the proportion of lean mass in both supplement regimes during Phase 1 (first 20 weeks) and Phase 2 (second 20 weeks, after 2 weeks wash-out) consistent with disease trajectory.	‘Good’ consumption defined as intake ≥50% and ‘Poor’ consumption defined as intake <50% of the recommended dose. The weight gain in ‘good’ formula consumers was mainly seen as a gain in Fat free mass as compared to Fat mass (mean gain 2.3 kg vs. 0.7 kg, respectively). The effects on Fat free mass and muscle mass were also significantly greater in the ‘good’ formula than the ‘poor’ consumers and t…	During the extension phase, ‘Poor’ placebo-formula (6 months of placebo followed by 6 months formula intake of <50% of the recommended dose) gained less muscle mass than did all the other subgroups (p = 0.013). During the 12 months of intervention, the mean gain in muscle mass was significantly higher for ‘Good’ formula-formula (12 months of formula intake of ≥50% of the recommended dose) than ‘P…	No significant effect (Yogurt × Vitamin D, p=0.28) or difference (high-protein vs. normal-protein (p=0.93) or Vitamin D vs. placebo (p=0.56)) on Fat-free mass index. Results of Fat-free mass were not reported.	Lean mass increased by 0.86±0.60 kg (P<0.001) with no between-group diferences (P=0.42) which corresponds to our previous finding of no efect on Fat free mass index in this trial. At baseline, Lean mass was positively associated with handgrip strength (r=0.71), leg press strength (r=0.37), long jump (r=0.28), and squat jump (r=0.27) (all P<0.01), but not with 30 s sit-to-stand performance.	No statistical difference in mid-upper arm circumference (P-value not reported).	Mid-upper arm circumference showed an overall significant difference between the different groups, both unadjusted (p=0.019) and adjusted for baseline age, sex and socioeconomic status (p=0.034). comparison between the different groups showed that meat versus control (p=0.034) and fat versus control (p=0.017) were statistically different, but milk versus control (p=0.059) was not. Compared to con…	Mean Lean body mass percentage increased at the postintervention assessments (not significant (p=0.12)). For individual subjects, the Lean body mass percentage either did not change or a trend toward increase postintervention.	Over the 9-month trial, there was a significant increase in fat free mass as measured by Bioelectrical impedance analysis. Median (Q1 ; Q3) fat free mass increased from 16.2 kg (14.4 ; 19.2) at baseline to 17.4 kg (15.0 ; 19.5) at 9 months (p<0.0001; Wilcoxon’s signed rank test) in subjects overall. The increase in fat free mass was significantly less with 4 months Glutamine treatment versus plac…	Independent t tests revealed there were no baseline differences between groups for muscle volume (P = 0.452). Results of the ANOVA demonstrated significant interaction effects for muscle strength (P = 0.019), muscle volume (P < 0.001), and C-reactive protein (P = 0.045). Post hoc tests demonstrated that after 10 wk leucine supplementation muscle volume were significantly higher in the leucine gro…	Although 30 participants had agreed to the InBody measurements to examine the muscle status, the results could be obtained for only seven participants owing to absence on the day of measurements or serious health issues, such as edema. The body composition after the intake of the protein nutrient drink showed the following changes: increase in skeletal muscle mass and fat free mass by 11.57%, and…	Significant increases in mean percentage for age and sex for mid-upper arm circumferences (p < 0.05) also occurred during the branched-cain amino acid period in contrast to negligible changes in the standard-enteral-forma period.	There was no significant difference in mid-upper-arm circumference between the two courses (p=0.254).	Lean body mass accrual was comparable in both groups after 6 months of either nutrition or observation (observation versus nutrition [change in Lean body mass compared with baseline]: +0.86 +/- 0.22 versus +0.96 +/- 0.20 kg [P = .73]) and after additional treatment with 12 months of GH therapy (+5.68 +/- 0.43 versus +5.34 +/- 0.65 kg [P = .67]).	No significant difference in Fat-free mass percent for age z score between baseline and endline (for all three groups) (p>0.05).	BMI and percentage of body fat (and thus percentage of fat free mass) measured by skinfold caliper and air displacement plethysmography remained unchanged) (p=0.328 (pre vs post) and p=0.217 (exercise vs control)).
